# Supplementary material for: Altered Expressions of Transfer RNA-Derived Small RNAs and microRNAs in the Vitreous Humor of Proliferative Diabetic Retinopathy
Source: Front Endocrinol (Lausanne). 2022 Jul 12;13:913370. doi: 10.3389/fendo.2022.913370 (PMC9315217; doi:10.3389/fendo.2022.913370)
Supplement: Supplementary file 3 [file Table_1.xlsx]

## Sheet: Table 1
Supplementary Table 1: Clinical findings of PDR patients
Patient no.	age(year)	sex	DM type (1 or 2）	DM duration (year)	HbA1c (%)	retinal status during surgury	tamponade after surgury
1	65	F	2	10	8.8	VH/no RD	balanced salt solution
2	56	M	2	14	9.4	VH/partial RD	balanced salt solution
3	54	M	2	9	5.6	VH/no RD	balanced salt solution
4	57	F	2	17	9	VH/no RD	sterile air
